# Supplementary material for: Obsessive–Compulsive Disorder as an Epiphenomenon of Comorbid Bipolar Disorder? An Updated Systematic Review
Source: J Clin Med. 2024 Feb 21;13(5):1230. doi: 10.3390/jcm13051230 (PMC10931838; doi:10.3390/jcm13051230)
Supplement: Supplementary file 1 [file jcm-13-01230-s001.zip]

Archive with 1 entries (1 files):
- jcm-2776269-supplementary.pdf
